# Supplementary material for: Control of arbuscule development by a transcriptional negative feedback loop in Medicago
Source: Nat Commun. 2023 Sep 16;14:5743. doi: 10.1038/s41467-023-41493-2 (PMC10505183; doi:10.1038/s41467-023-41493-2)
Supplement: Supplementary file 3 — Source data [file 41467_2023_41493_MOESM3_ESM.xlsx]

## Sheet: Fig. 1b
Genotype	Fully Developed Arbuscule (%)
str2/str2	0.89	0.91	0	0	0	0.95	0	1.98	1.79
str2/WT	14.02	14.29	14.63	18.8	9.35	12.2	18.58	14.71	14.29
WT/str2	27.56	30.82	27.98	28	27.22	35.66	27.64	28.35	28.15
WT/WT	24.19	32.17	28.35	36.97	25	29.59	30.77	27.78	25.23
Genotype	Truncated Arbuscule (%)
str2/str2	3.57	1.82	2.7	2.8	2.75	0.95	2.94	1.98	2.68
str2/WT	18.69	14.29	14.63	10.26	21.5	16.26	12.39	13.73	20.88
WT/str2	15.38	15.09	12.5	13.33	12.22	11.63	16.26	18.11	14.81
WT/WT	16.94	13.04	17.32	13.45	17.86	16.33	16.35	15.74	14.41
Genotype	Internal Hyphae (%)
str2/str2	5.36	4.55	6.31	1.87	4.59	6.67	5.88	6.93	3.57
str2/WT	12.15	13.45	11.38	8.55	14.02	13.01	11.5	15.69	8.79
WT/str2	16.03	14.47	20.24	13.33	16.11	13.95	21.95	16.54	17.78
WT/WT	17.74	18.26	18.9	17.65	21.43	15.31	16.35	13.89	21.62
Genotype	Hyphopodia (%)
str2/str2	0.89	1.82	0.9	1.87	0.92	1.9	0.98	1.98	2.68
str2/WT	4.67	2.52	3.25	2.56	1.87	3.25	2.65	3.92	4.4
WT/str2	3.21	1.89	2.38	2	2.22	2.33	3.25	1.57	2.96
WT/WT	4.03	2.61	3.15	1.68	2.68	5.1	2.88	1.85	3.6
Genotype	Total (%)
str2/str2	10.71	9.09	9.91	6.54	8.26	10.48	9.8	12.87	10.71
str2/WT	49.53	44.54	43.9	40.17	46.73	44.72	45.13	48.04	48.35
WT/str2	62.18	62.26	63.1	60.67	57.78	63.57	69.11	64.57	63.7
WT/WT	62.9	66.09	67.72	69.75	66.96	66.33	66.35	59.26	64.86
Fully Developed Arbuscule (%)
ANOVA Tables (Sum Sq = Sum of squares; df = degrees of freedom; Mean Sq = Mean Squares
	Sum Sq	df	Mean Sq	F-value	p-value
Model	4958.72	3	1652.91	200.89	0.0001
Error	263.293	32	8.2279
Total	5222.02	35
Duncan’s multiple range test (P values in the upper triangle, and the mean differences in the lower triangle)
No.	Mean	WT/str2	WT/WT	str2/WT	str2/str2
WT/str2	29.0556		0.9156	＜0.0001	＜0.0001
WT/WT	28.9111	0.1444		＜0.0001	＜0.0001
str2/WT	14.5444	14.5111	14.3667		＜0.0001
str2/str2	0.7333	28.3222	28.1778	13.8111
Truncated Arbuscule (%)
ANOVA Tables (Sum Sq = Sum of squares; df = degrees of freedom; Mean Sq = Mean Squares
	Sum Sq	df	Mean Sq	F-value	p-value
Model	1123.82	3	374.608	66.008	0.0001
Error	181.607	32	5.6752
Total	1305.43	35
Duncan’s multiple range test (P values in the upper triangle, and the mean differences in the lower triangle)
No.	Mean	str2/WT	WT/WT	WT/str2	str2/str2
str2/WT	15.8556		0.8985	0.22	＜0.0001
WT/WT	15.7111	0.1444		0.24	＜0.0001
WT/str2	14.3667	1.4889	1.3444		＜0.0001
str2/str2	2.4778	13.3778	13.2333	11.8889
Internal Hyphae (%)
ANOVA Tables (Sum Sq = Sum of squares; df = degrees of freedom; Mean Sq = Mean Squares
	Sum Sq	df	Mean Sq	F-value	p-value
Model	910.277	3	303.426	53.17	0.0001
Error	182.613	32	5.7067
Total	1092.89	35
Duncan’s multiple range test (P values in the upper triangle, and the mean differences in the lower triangle)
No.	Mean	WT/WT	WT/str2	str2/WT	str2/str2
WT/WT	17.9111		0.2946	＜0.0001	＜0.0001
WT/str2	16.7111	1.2		0.0003	＜0.0001
str2/WT	12.0778	5.8333	4.6333		＜0.0001
str2/str2	5.1	12.8111	11.6111	6.9778
Hyphopodia (%)
ANOVA Tables (Sum Sq = Sum of squares; df = degrees of freedom; Mean Sq = Mean Squares
	Sum Sq	df	Mean Sq	F-value	p-value
Model	15.9764	3	5.3255	7.683	0.0005
Error	22.18	32	0.6931
Total	38.1564	35
Duncan’s multiple range test (P values in the upper triangle, and the mean differences in the lower triangle)
No.	Mean	str2/WT	WT/WT	WT/str2	str2/str2
str2/WT	3.2556		0.6536	0.0549	0.0003
WT/WT	3.0778	0.1778		0.1104	0.0007
WT/str2	2.4333	0.8222	0.6444		0.0324
str2/str2	1.5556	1.7	1.5222	0.8778
Total (%)
ANOVA Tables (Sum Sq = Sum of squares; df = degrees of freedom; Mean Sq = Mean Squares
	Sum Sq	df	Mean Sq	F-value	p-value
Model	17842.3	3	5947.43	804.372	0.0001
Error	236.604	32	7.3939
Total	18078.9	35
Duncan’s multiple range test (P values in the upper triangle, and the mean differences in the lower triangle)
No.	Mean	WT/WT	WT/str2	str2/WT	str2/str2
WT/WT	65.6		0.0519	0.0001	0.0001
WT/str2	63.0111	2.5889		0.0001	0.0001
str2/WT	45.6667	19.9333	17.3444		0.0001
str2/str2	9.8222	55.7778	53.1889	35.8444

## Sheet: Fig. 1c
Genotype	μg/100 mg FW
R108	43.8095
R108	44.6203
R108	46.7553
R108	43.5657
str2	41.5085
str2	41.4497
str2	39.2164
str2	40.0015

## Sheet: Fig. 1d
Genotype	16:0 FA (μg/100 mg FW)	18:2 FA (μg/100 mg FW)	18:1 FA (μg/100 mg FW)	18:0 FA (μg/100 mg FW)	20:0 FA (μg/100 mg FW)	22:1 FA (μg/100 mg FW)	22:0 FA (μg/100 mg FW)	24:0 FA (μg/100 mg FW)	16:0 DCA (μg/100 mg FW)	18:2 DCA (μg/100 mg FW)	18:0 DCA (μg/100 mg FW)	20:0 DCA (μg/100 mg FW)	22:0 DCA (μg/100 mg FW)
R108	1.74076	1.89021	2.42453	0.723192	2.95824	0.482157	5.09725	3.35981	7.31172	6.93204	5.20653	3.40453	2.0652
R108	1.79182	1.93359	2.41889	0.748567	3.03709	0.432188	5.03466	3.29455	7.24677	7.08883	5.71769	3.03813	1.99161
R108	1.67733	1.99052	2.46315	0.724259	2.7189	0.491638	5.32387	3.26214	7.55631	7.31741	6.2211	3.40705	2.01946
R108	1.95521	1.93788	2.36323	0.773635	2.95296	0.624287	4.82153	3.43448	7.0798	7.06264	5.16855	3.09886	2.02858
str2	1.78893	1.95052	2.63708	0.604076	2.566	0.637697	4.87617	3.4899	6.89631	6.81609	4.90954	2.81802	1.73524
str2	1.39858	1.83802	2.47491	0.641549	2.58077	0.662339	4.89054	3.32936	6.95114	7.00114	4.97222	2.82727	1.98466
str2	1.40187	1.68719	2.08602	0.625999	2.69452	0.339676	4.53213	3.31962	6.51786	6.44078	4.66878	2.99111	1.7163
str2	1.5196	1.75841	2.36112	0.661823	2.69516	0.434678	4.65588	3.29374	6.55852	6.38379	4.67843	2.98202	1.89343

## Sheet: Fig. 1e
Genotype	μg/100 mg FW
Col-0	14.2508
Col-0	14.8156
Col-0	14.4879
atwbc11-4	8.38283
atwbc11-4	8.00846
atwbc11-4	8.88828
T3-EV	8.22849
T3-EV	8.30082
T3-EV	8.41107
T3-22	11.4526
T3-22	10.6718
T3-22	11.3638
T3-23	10.7104
T3-23	10.4111
T3-23	10.6718
T3-24	11.0982
T3-24	10.3853
T3-24	11.2707
ANOVA Tables (Sum Sq = Sum of squares; df = degrees of freedom; Mean Sq = Mean Squares
	Sum Sq	df	Mean Sq	F-value	p-value
Model	52.6045	5	10.5209	56.757	0.0001
Error	1.1122	6	0.1854
Total	53.7167	11
Duncan’s multiple range test (P values in the upper triangle, and the mean differences in the lower triangle)
No.	Mean	Col-0	T3-22	T3-24	T3-23	atwbc11-4	T3-EV
Col-0	14.6518		0.0002	0.0001	0.0001	＜0.0001	＜0.0001
T3-22	11.0178	3.6339		0.6747	0.3254	0.0013	0.0012
T3-24	10.828	3.8238	0.1899		0.5305	0.0018	0.0016
T3-23	10.5415	4.1103	0.4764	0.2865		0.0028	0.0027
atwbc11-4	8.4484	6.2034	2.5695	2.3796	2.0931		0.8371
T3-EV	8.3559	6.2958	2.6619	2.472	2.1855	0.0924

## Sheet: Fig. 2d
Promoter type in LUC reporter construct	Effector construct	LUC/REN
pSTR	EV	1.03327
pSTR	EV	1.33372
pSTR	EV	0.633009
pSTR	ERM1	10.1865
pSTR	ERM1	11.4886
pSTR	ERM1	12.7438
pSTR	WRI5a	14.2278
pSTR	WRI5a	10.6838
pSTR	WRI5a	14.6202
pSTRΔAW1	EV	0.60402
pSTRΔAW1	EV	0.758465
pSTRΔAW1	EV	1.63752
pSTRΔAW1	ERM1	6.05693
pSTRΔAW1	ERM1	7.49965
pSTRΔAW1	ERM1	5.44528
pSTRΔAW1	WRI5a	5.15082
pSTRΔAW1	WRI5a	2.45957
pSTRΔAW1	WRI5a	5.07123
pSTRΔAW2	EV	0.382999
pSTRΔAW2	EV	0.575326
pSTRΔAW2	EV	2.04168
pSTRΔAW2	ERM1	5.21889
pSTRΔAW2	ERM1	4.47784
pSTRΔAW2	ERM1	4.63354
pSTRΔAW2	WRI5a	2.80719
pSTRΔAW2	WRI5a	3.61453
pSTRΔAW2	WRI5a	1.80761
pSTRΔAW1&2	EV	0.51311
pSTRΔAW1&2	EV	1.2068
pSTRΔAW1&2	EV	1.28009
pSTRΔAW1&2	ERM1	1.07056
pSTRΔAW1&2	ERM1	0.421511
pSTRΔAW1&2	ERM1	0.414195
pSTRΔAW1&2	WRI5a	1.09378
pSTRΔAW1&2	WRI5a	1.19204
pSTRΔAW1&2	WRI5a	1.27015
ANOVA Tables (Sum Sq = Sum of squares; df = degrees of freedom; Mean Sq = Mean Squares
	Sum Sq	df	Mean Sq	F-value	p-value
Model	608.899	11	55.3544	53.774	0.0001
Error	24.7054	24	1.0294
Total	633.604	35
Duncan’s multiple range test (P values in the upper triangle, and the mean differences in the lower triangle)
No.	Mean	WRI5a+pSTR	ERM1+pSTR	ERM1+pSTRΔAW1	ERM1+pSTRΔAW2	WRI5a+pSTRΔAW1	WRI5a+pSTRΔAW2	WRI5a+pSTRΔAW1&2	EV+pSTR	EV+pSTRΔAW1&2	EV+pSTRΔAW1	EV+pSTRΔAW2	ERM1+pSTRΔAW1&2
WRI5a+pSTR	13.1772		0.0507	＜0.0001	＜0.0001	＜0.0001	＜0.0001	＜0.0001	＜0.0001	＜0.0001	＜0.0001	＜0.0001	＜0.0001
ERM1+pSTR	11.473	1.7043		＜0.0001	＜0.0001	＜0.0001	＜0.0001	＜0.0001	＜0.0001	＜0.0001	＜0.0001	＜0.0001	＜0.0001
ERM1+pSTRΔAW1	6.334	6.8433	5.139		0.0723	0.023	0.0004	＜0.0001	＜0.0001	＜0.0001	＜0.0001	＜0.0001	＜0.0001
ERM1+pSTRΔAW2	4.7768	8.4005	6.6962	1.5572		0.5134	0.0277	0.0004	0.0003	0.0003	0.0004	0.0004	0.0001
WRI5a+pSTRΔAW1	4.2272	8.95	7.2458	2.1067	0.5495		0.0858	0.0017	0.0012	0.0014	0.0016	0.0018	0.0007
WRI5a+pSTRΔAW2	2.7431	10.4341	8.7299	3.5908	2.0336	1.4841		0.0722	0.0567	0.0642	0.0697	0.0738	0.0341
WRI5a+pSTRΔAW1&2	1.1853	11.9919	10.2876	5.1486	3.5914	3.0419	1.5578		0.8249	0.8351	0.8405	0.8436	0.5643
EV+pSTR	1	12.1772	10.473	5.334	3.7768	3.2272	1.7431	0.1853		1	1	0.9995	0.6982
EV+pSTRΔAW1&2	1	12.1772	10.473	5.334	3.7768	3.2272	1.7431	0.1853	＜0.0001		1	1	0.6924
EV+pSTRΔAW1	1	12.1772	10.473	5.334	3.7768	3.2272	1.7431	0.1853	＜0.0001	＜0.0001		1	0.6825
EV+pSTRΔAW2	1	12.1772	10.473	5.334	3.7768	3.2272	1.7431	0.1853	＜0.0001	＜0.0001	＜0.0001		0.6638
ERM1+pSTRΔAW1&2	0.6354	12.5418	10.8375	5.6985	4.1413	3.5918	2.1077	0.5499	0.3646	0.3646	0.3646	0.3646

## Sheet: Fig. 2e
Promoter type in LUC reporter construct	Effector construct	LUC/REN
pSTR2	EV	0.963153
pSTR2	EV	0.543024
pSTR2	EV	1.49382
pSTR2	ERM1	7.0948
pSTR2	ERM1	8.61251
pSTR2	ERM1	6.3064
pSTR2	WRI5a	3.62853
pSTR2	WRI5a	6.43789
pSTR2	WRI5a	3.33067
pSTR2ΔAW-like1	EV	0.477421
pSTR2ΔAW-like1	EV	1.83299
pSTR2ΔAW-like1	EV	0.689585
pSTR2ΔAW-like1	ERM1	5.32051
pSTR2ΔAW-like1	ERM1	4.63186
pSTR2ΔAW-like1	ERM1	3.84895
pSTR2ΔAW-like1	WRI5a	2.10767
pSTR2ΔAW-like1	WRI5a	5.49943
pSTR2ΔAW-like1	WRI5a	6.56936
pSTR2ΔAW-like2	EV	1.90692
pSTR2ΔAW-like2	EV	0.524571
pSTR2ΔAW-like2	EV	0.568511
pSTR2ΔAW-like2	ERM1	1.8503
pSTR2ΔAW-like2	ERM1	4.48007
pSTR2ΔAW-like2	ERM1	3.63977
pSTR2ΔAW-like2	WRI5a	5.08466
pSTR2ΔAW-like2	WRI5a	6.26992
pSTR2ΔAW-like2	WRI5a	4.99772
pSTR2ΔAW-like1&2	EV	0.88782
pSTR2ΔAW-like1&2	EV	1.035
pSTR2ΔAW-like1&2	EV	1.07718
pSTR2ΔAW-like1&2	ERM1	0.681077
pSTR2ΔAW-like1&2	ERM1	0.450605
pSTR2ΔAW-like1&2	ERM1	0.935252
pSTR2ΔAW-like1&2	WRI5a	1.29687
pSTR2ΔAW-like1&2	WRI5a	2.13721
pSTR2ΔAW-like1&2	WRI5a	3.04163
ANOVA Tables (Sum Sq = Sum of squares; df = degrees of freedom; Mean Sq = Mean Squares
	Sum Sq	df	Mean Sq	F-value	p-value
Model	163.851	11	14.8956	12.08	0.0001
Error	29.5929	24	1.233
Total	193.444	35
Duncan’s multiple range test (P values in the upper triangle, and the mean differences in the lower triangle)
No.	Mean	ERM1+pSTR2	WRI5a+pSTRΔAW-like2	WRI5a+pSTRΔAW-like1	ERM1+pSTRΔAW-like1	WRI5a+pSTR2	ERM1+pSTRΔAW-like2	WRI5a+pSTRΔAW-like1&2	EV+pSTRΔAW-like1&2	EV+pSTR2	EV+pSTRΔAW-like2	EV+pSTRΔAW-like1	ERM1+pSTRΔAW-like1&2
ERM1+pSTR2	7.3379		0.0482	0.0109	0.0095	0.0078	0.0004	＜0.0001	＜0.0001	＜0.0001	＜0.0001	＜0.0001	＜0.0001
WRI5a+pSTRΔAW-like2	5.4508	1.8871		0.4316	0.3853	0.3313	0.0441	0.003	0.0002	0.0002	0.0002	0.0002	0.0001
WRI5a+pSTRΔAW-like1	4.7255	2.6124	0.7253		0.8915	0.7898	0.1693	0.0163	0.001	0.0011	0.0012	0.0013	0.0006
ERM1+pSTRΔAW-like1	4.6004	2.7375	0.8503	0.125		0.8831	0.1953	0.0195	0.0012	0.0013	0.0015	0.0016	0.0008
WRI5a+pSTR2	4.4657	2.8722	0.9851	0.2598	0.1347		0.2198	0.0229	0.0014	0.0017	0.0019	0.0021	0.001
ERM1+pSTRΔAW-like2	3.3234	4.0145	2.1274	1.4021	1.2771	1.1423		0.2111	0.022	0.0257	0.0287	0.031	0.0164
WRI5a+pSTRΔAW-like1&2	2.1586	5.1793	3.2922	2.5669	2.4419	2.3071	1.1648		0.2135	0.239	0.2543	0.2641	0.1648
EV+pSTRΔAW-like1&2	1	6.3379	4.4508	3.7255	3.6004	3.4657	2.3234	1.1586		1	1	0.9995	0.7624
EV+pSTR2	1	6.3379	4.4508	3.7255	3.6004	3.4657	2.3234	1.1586	＜0.0001		1	1	0.7577
EV+pSTRΔAW-like2	1	6.3379	4.4508	3.7255	3.6004	3.4657	2.3234	1.1586	＜0.0001	＜0.0001		1	0.7497
EV+pSTRΔAW-like1	1	6.3379	4.4508	3.7255	3.6004	3.4657	2.3234	1.1586	＜0.0001	＜0.0001	＜0.0001		0.7346
ERM1+pSTRΔAW-like1&2	0.689	6.6489	4.7618	4.0365	3.9115	3.7767	2.6344	1.4696	0.311	0.311	0.311	0.311

## Sheet: Fig. 2f
Region	Sample	CT(FLAG-input)	CT(FLAG-ChIP)	log2(Input Dilution Factor)	Ct Input -Log2 (Input Dilution Factor)	ΔCt [normalized ChIP] = (Ct [ChIP] - (Ct [Input] -Log2 (50)))	% Input = 2 ^(-ΔCt [normalized ChIP])	% Input Fold Enrichment
MtEF-1	ERM1-FLAG	25.5614	31.0994	6.05889	19.5026	11.4781	0.000350558	0.998607
	ERM1-FLAG	25.9254	30.9697	6.05889	19.8665	11.1141	0.000451141	1.28513
	ERM1-FLAG	25.3499	30.8728	6.05889	19.291	11.6896	0.000302744	0.862403
	ERM1-FLAG average	25.6122	30.9806	6.05889	19.5533	11.4273	0.000363119	1.03439
	WRI5a-FLAG	26.9158	32.8019	5.64386	21.272	11.5349	0.000337007	0.960006
	WRI5a-FLAG	26.8533	32.6613	5.64386	21.2095	11.5974	0.000322716	0.919296
	WRI5a-FLAG	26.7237	32.9576	5.64386	21.0798	11.7271	0.000294976	0.840273
	WRI5a-FLAG average	26.8309	32.8069	5.64386	21.1871	11.6198	0.000317747	0.905142
	GFP-FLAG	26.6185	32.3868	5.64386	20.9746	11.431	0.000362176	1.03539
	GFP-FLAG	26.5336	32.4179	5.64386	20.8897	11.5159	0.000341476	0.972737
	GFP-FLAG	26.5683	32.4122	5.64386	20.9245	11.4812	0.000349797	0.99644
	GFP-FLAG average	26.5735	32.4056	5.64386	20.9296	11.476	0.000351047	1
A1	ERM1-FLAG	30.5408	31.3366	6.05889	24.4819	6.74588	0.00931728	4.49038
	ERM1-FLAG	30.4644	31.3699	6.05889	24.4055	6.82229	0.00883662	4.25873
	ERM1-FLAG	30.5696	30.9769	6.05889	24.5107	6.71713	0.00950479	4.58075
	ERM1-FLAG average	30.5249	31.2278	6.05889	24.466	6.76176	0.00921523	4.44119
	WRI5a-FLAG	28.2983	28.7676	5.64386	22.6545	6.25953	0.0130525	6.29054
	WRI5a-FLAG	28.3406	29.0382	5.64386	22.6967	6.21731	0.0134401	6.47733
	WRI5a-FLAG	28.582	28.9362	5.64386	22.9382	5.97584	0.0158888	7.65749
	WRI5a-FLAG average	28.407	28.914	5.64386	22.7631	6.15089	0.0140733	6.78251
	GFP-FLAG	28.5556	30.463	5.64386	22.9117	8.87185	0.00213455	1.02873
	GFP-FLAG	28.4278	31.6958	5.64386	22.784	8.99962	0.00195364	0.941539
	GFP-FLAG	28.5608	31.8714	5.64386	22.9169	8.86666	0.00214224	1.03243
	GFP-FLAG average	28.5147	31.7836	5.64386	22.8709	8.91271	0.00207494	1
A2	ERM1-FLAG	26.353	30.7405	5.64386	20.7091	9.64117	0.00125233	2.79471
	ERM1-FLAG	26.8484	30.1478	5.64386	21.2045	9.14577	0.00176542	3.93973
	ERM1-FLAG	27.0402	30.1626	5.64386	21.3964	8.95393	0.0020165	4.50003
	ERM1-FLAG average	26.7472	30.3503	5.64386	21.1034	9.24696	0.00164584	3.67287
	WRI5a-FLAG	26.4567	32.3134	5.64386	20.8128	11.5206	0.000340364	0.759558
	WRI5a-FLAG	26.162	32.6843	5.64386	20.5181	11.8153	0.000277483	0.619232
	WRI5a-FLAG	26.6762	32.0027	5.64386	21.0324	11.3011	0.000396306	0.884398
	WRI5a-FLAG average	26.4316	32.3335	5.64386	20.6655	11.668	0.000307319	0.685816
	GFP-FLAG	28.7829	34.5486	5.64386	23.1391	11.031	0.000477914	1.06652
	GFP-FLAG	28.5446	34.426	5.64386	22.9008	11.2693	0.000405151	0.904137
	GFP-FLAG	28.7425	33.9141	5.64386	23.0987	11.0714	0.000464709	1.03705
	GFP-FLAG average	28.69	34.17	5.64386	23.0462	11.1239	0.000448108	1
A3	ERM1-FLAG	31.5434	34.3272	6.05889	25.4845	8.3344	0.0030981	0.833055
	ERM1-FLAG	30.8866	34.0177	6.05889	24.8277	8.99127	0.00196498	0.528369
	ERM1-FLAG	31.4134	33.112	6.05889	25.3545	8.46448	0.00283099	0.761233
	ERM1-FLAG average	31.2811	33.8189	6.05889	25.2222	8.59672	0.00258304	0.69456
	WRI5a-FLAG	28.1034	30.3402	5.64386	22.4595	7.88027	0.00424425	1.14125
	WRI5a-FLAG	28.2486	30.4898	5.64386	22.6048	7.73501	0.00469385	1.26214
	WRI5a-FLAG	28.3805	30.1893	5.64386	22.7366	7.60314	0.00514311	1.38295
	WRI5a-FLAG average	28.2441	30.3398	5.64386	22.6003	7.73948	0.00467935	1.25824
	GFP-FLAG	29.0404	31.3976	5.64386	23.3966	7.74902	0.0046485	1.24995
	GFP-FLAG	28.4162	30.5798	5.64386	22.7724	8.37321	0.00301587	0.810947
	GFP-FLAG	28.699	31.4593	5.64386	23.0552	8.09044	0.0036689	0.986541
	GFP-FLAG average	28.7186	31.1456	5.64386	23.0747	8.07089	0.00371895	1
B1	ERM1-FLAG	27.2972	31.5323	6.05889	21.2383	10.0378	0.000951335	5.66321
	ERM1-FLAG	27.4569	31.2728	6.05889	21.398	9.878	0.00106274	6.48288
	ERM1-FLAG	27.364	31.023	6.05889	21.3051	9.97093	0.000996437	6.07844
	ERM1-FLAG average	27.3727	31.276	6.05889	21.3138	9.96223	0.00100247	6.11522
	WRI5a-FLAG	26.0968	33.5683	5.64386	20.453	13.5593	8.28404e-05	0.505341
	WRI5a-FLAG	25.7336	33.925	5.64386	20.0898	13.9225	6.4403e-05	0.39287
	WRI5a-FLAG	26.5414	34.5435	5.64386	20.8976	13.1147	0.000112742	0.687743
	WRI5a-FLAG average	26.124	34.0123	5.64386	20.4801	13.5322	8.44133e-05	0.514936
	GFP-FLAG	27.8055	34.5435	5.64386	22.1617	12.5046	0.00017208	1.04972
	GFP-FLAG	27.6302	34.6324	5.64386	21.9864	12.6799	0.000152395	0.929636
	GFP-FLAG	27.7708	34.8229	5.64386	22.1269	12.5394	0.000167985	1.02474
	GFP-FLAG average	27.7355	34.6663	5.64386	22.0916	12.5746	0.00016393	1
B2	ERM1-FLAG	30.5511	35.0007	6.05889	24.4922	10.6066	0.000641341	0.898098
	ERM1-FLAG	30.3263	35.1106	6.05889	24.2674	10.8315	0.000548782	0.768484
	ERM1-FLAG	30.6569	35.1853	6.05889	24.5981	10.5008	0.00069016	0.966462
	ERM1-FLAG average	30.5114	35.0988	6.05889	24.4525	10.6463	0.000623945	0.873738
	WRI5a-FLAG	26.2466	31.6306	5.64386	20.6027	10.9852	0.000493309	0.690802
	WRI5a-FLAG	26.5073	31.4885	5.64386	20.8634	10.7245	0.000591014	0.827623
	WRI5a-FLAG	26.6258	31.6448	5.64386	20.9819	10.606	0.000641617	0.898485
	WRI5a-FLAG average	26.4599	31.5879	5.64386	20.816	10.7719	0.000571914	0.800877
	GFP-FLAG	27.8034	32.5555	5.64386	22.1595	10.4708	0.000704634	0.986731
	GFP-FLAG	27.9822	33.0772	5.64386	22.3384	10.292	0.000797641	1.11697
	GFP-FLAG	27.6823	32.2583	5.64386	22.0385	10.5919	0.000647925	0.907318
	GFP-FLAG average	27.8226	32.6303	5.64386	22.1788	10.4516	0.00071411	1
	MtEF-1
	ANOVA Tables (Sum Sq = Sum of squares; df = degrees of freedom; Mean Sq = Mean Squares
		Sum Sq	df	Mean Sq	F-value	p-value
	Model	0.0315	2	0.0157	0.921	0.448
	Error	0.1025	6	0.0171
	Total	0.134	8
	Duncan’s multiple range test (P values in the upper triangle, and the mean differences in the lower triangle)
	No.	Mean	ERM1-FLAG	GFP-FLAG	WRI5a-FLAG
	ERM1-FLAG	1.0487		0.6739	0.245
	GFP-FLAG	1.0015	0.0472		0.4077
	WRI5a-FLAG	0.9065	0.1422	0.095
	A1
	ANOVA Tables (Sum Sq = Sum of squares; df = degrees of freedom; Mean Sq = Mean Squares
		Sum Sq	df	Mean Sq	F-value	p-value
	Model	51.1717	2	25.5859	132.433	0.0001
	Error	1.1592	6	0.1932
	Total	52.3309	8
	Duncan’s multiple range test (P values in the upper triangle, and the mean differences in the lower triangle)
	No.	Mean	WRI5a-FLAG	ERM1-FLAG	GFP-FLAG
	WRI5a-FLAG	6.8085		0.0006	＜0.0001
	ERM1-FLAG	4.4433	2.3652		0.0001
	GFP-FLAG	1.0009	5.8076	3.4424
	A2
	ANOVA Tables (Sum Sq = Sum of squares; df = degrees of freedom; Mean Sq = Mean Squares
		Sum Sq	df	Mean Sq	F-value	p-value
	Model	16.5242	2	8.2621	31.753	0.0006
	Error	1.5612	6	0.2602
	Total	18.0854	8
	Duncan’s multiple range test (P values in the upper triangle, and the mean differences in the lower triangle)
	No.	Mean	ERM1-FLAG	GFP-FLAG	WRI5a-FLAG
	ERM1-FLAG	3.7448		0.0006	0.0005
	GFP-FLAG	1.0026	2.7423		0.573
	WRI5a-FLAG	0.7544	2.9904	0.2482
	A3
	ANOVA Tables (Sum Sq = Sum of squares; df = degrees of freedom; Mean Sq = Mean Squares
		Sum Sq	df	Mean Sq	F-value	p-value
	Model	0.4632	2	0.2316	7.825	0.0213
	Error	0.1776	6	0.0296
	Total	0.6408	8
	Duncan’s multiple range test (P values in the upper triangle, and the mean differences in the lower triangle)
	No.	Mean	WRI5a-FLAG	GFP-FLAG	ERM1-FLAG
	WRI5a-FLAG	1.2621		0.1301	0.0089
	GFP-FLAG	1.0158	0.2463		0.0706
	ERM1-FLAG	0.7076	0.5546	0.3083
	B1
	ANOVA Tables (Sum Sq = Sum of squares; df = degrees of freedom; Mean Sq = Mean Squares
		Sum Sq	df	Mean Sq	F-value	p-value
	Model	56.7238	2	28.3619	438.283	0.0001
	Error	0.3883	6	0.0647
	Total	57.1121	8
	Duncan’s multiple range test (P values in the upper triangle, and the mean differences in the lower triangle)
	No.	Mean	ERM1-FLAG	GFP-FLAG	WRI5a-FLAG
	ERM1-FLAG	6.0748		＜0.0001	＜0.0001
	GFP-FLAG	1.0014	5.0735		0.0632
	WRI5a-FLAG	0.5287	5.5462	0.4727
	B2
	ANOVA Tables (Sum Sq = Sum of squares; df = degrees of freedom; Mean Sq = Mean Squares
		Sum Sq	df	Mean Sq	F-value	p-value
	Model	0.0603	2	0.0301	2.786	0.1394
	Error	0.0649	6	0.0108
	Total	0.1252	8
	Duncan’s multiple range test (P values in the upper triangle, and the mean differences in the lower triangle)
	No.	Mean	GFP-FLAG	ERM1-FLAG	WRI5a-FLAG
	GFP-FLAG	1.0037		0.1885	0.0654
	ERM1-FLAG	0.8777	0.126		0.4288
	WRI5a-FLAG	0.8056	0.198	0.072

## Sheet: Fig. 3c
Genotype	Fully Developed Arbuscule (%)
WT(R108)	34.0517	31.7073	27.9661	26.3158	23.5294	21.1765	20	12	35.3448	37.1069
erm1	9.92647	14.2857	11.5385	7.77876	2.7027	0.757576	9.13869	12.5	6.66667	0
pERM1:ERM1;erm1	24.2424	23.6111	25.974	16.8605	13.8889	14.1176	30.303	31.4286	21.0526	34.9206
Genotype	Truncated Arbuscule (%)
WT(R108)	5.17241	12.1951	7.62712	19.5489	10.2941	16.4706	3.77358	15	7.75862	0.952381
erm1	2.20588	3.10559	12.6374	17.0796	3.6036	4.54545	3.64964	10	2.22222	14.2857
pERM1:ERM1;erm1	6.06061	4.16667	6.98925	11.6883	5.55556	14.7059	6.81818	9.28571	3.50877	18.1818
Genotype	Internal Hyphae (%)
WT(R108)	9.48276	9.14634	17.6271	8.90411	16.4706	10.6918	9.28571	15	8.62069	9.77444
erm1	4.41176	18.0124	3.6036	8.74336	12.0482	12.8788	17.5182	10	10	4.7619
pERM1:ERM1;erm1	5.26316	10.3896	15.4301	8.13953	9.44444	22.3529	11.3636	15	20	15.3968
Genotype	Hyphopodia (%)
WT(R108)	1.72414	4.87805	2.54237	3.42466	1.47059	2.35294	2.85714	3	2.51572	2.25564
erm1	1.10294	1.86335	2.1978	4.42478	1.20482	1.51515	0.729927	1.04167	2.22222	0
pERM1:ERM1;erm1	3.84615	1.38889	1.07527	0.581395	2.77778	3.8961	6.81818	1.42857	3.0303	3.1746
Genotype	Total (%)
WT(R108)	50.431	57.9268	45.7627	59.589	61.7647	44.7059	54.0881	45	51.7241	72.381
erm1	17.6471	27.2671	25.8947	39.0265	19.9099	19.697	30.0365	23.5417	31.1111	19.0476
pERM1:ERM1;erm1	60.6061	63.8889	41.3978	39.8246	51.6667	51.1765	60.4545	67.1429	51.9481	53.4921
Fully Developed Arbuscule (%)
ANOVA Tables (Sum Sq = Sum of squares; df = degrees of freedom; Mean Sq = Mean Squares
	Sum Sq	df	Mean Sq	F-value	p-value
Model	2154.21	2	1077.1	23.077	0.0001
Error	1260.18	27	46.6734
Total	3414.39	29
Duncan’s multiple range test (P values in the upper triangle, and the mean differences in the lower triangle)
No.	Mean	WT(R108)	pERM1:ERM1;erm1	erm1
WT(R108)	26.92		0.2925	＜0.0001
pERM1:ERM1;erm1	23.64	3.28		＜0.0001
erm1	7.53	19.39	16.11
Truncated Arbuscule (%)
ANOVA Tables (Sum Sq = Sum of squares; df = degrees of freedom; Mean Sq = Mean Squares
	Sum Sq	df	Mean Sq	F-value	p-value
Model	33.098	2	16.549	0.554	0.581
Error	806.454	27	29.8687
Total	839.552	29
Duncan’s multiple range test (P values in the upper triangle, and the mean differences in the lower triangle)
No.	Mean	WT(R108)	pERM1:ERM1;erm1	erm1
WT(R108)	9.89		0.6331	0.3304
pERM1:ERM1;erm1	8.71	1.18		0.5743
erm1	7.32	2.57	1.39
Internal Hyphae (%)
ANOVA Tables (Sum Sq = Sum of squares; df = degrees of freedom; Mean Sq = Mean Squares
	Sum Sq	df	Mean Sq	F-value	p-value
Model	48.1087	2	24.0543	1.085	0.3523
Error	598.785	27	22.1772
Total	646.894	29
Duncan’s multiple range test (P values in the upper triangle, and the mean differences in the lower triangle)
No.	Mean	pERM1:ERM1;erm1	WT(R108)	erm1
pERM1:ERM1;erm1	13.28		0.4054	0.1767
WT(R108)	11.5	1.78		0.5391
erm1	10.19	3.09	1.31
Hyphopodia (%)
ANOVA Tables (Sum Sq = Sum of squares; df = degrees of freedom; Mean Sq = Mean Squares
	Sum Sq	df	Mean Sq	F-value	p-value
Model	8.6287	2	4.3143	2.28	0.1216
Error	51.085	27	1.892
Total	59.7137	29
Duncan’s multiple range test (P values in the upper triangle, and the mean differences in the lower triangle)
No.	Mean	pERM1:ERM1;erm1	WT(R108)	erm1
pERM1:ERM1;erm1	2.8		0.8848	0.0796
WT(R108)	2.71	0.09		0.0877
erm1	1.62	1.18	1.09
Total (%)
ANOVA Tables (Sum Sq = Sum of squares; df = degrees of freedom; Mean Sq = Mean Squares
	Sum Sq	df	Mean Sq	F-value	p-value
Model	5587.51	2	2793.76	40.958	0.0001
Error	1841.69	27	68.2107
Total	7429.2	29
Duncan’s multiple range test (P values in the upper triangle, and the mean differences in the lower triangle)
No.	Mean	WT(R108)	pERM1:ERM1;erm1	erm1
WT(R108)	54.34	pERM1:ERM1;erm1	0.9987	0.0001
pERM1:ERM1;erm1	54.16	erm1		0.0001
erm1	25.3	29.04	28.86

## Sheet: Fig. 4c
Treatment	Gene	Repeat 1	Repeat 2	Repeat 3
Mock 3D	ERM1	0.00065757	0.000637511	0.000651502
Mock 7D	ERM1	0.000461141	0.00041525	0.000456275
Mock 14D	ERM1	0.000661141	0.000659362	0.000650196
Mock 21D	ERM1	0.00148372	0.00105065	0.00133988
Mock 28D	ERM1	0.000511626	0.000536066	0.00051501
Mock 35D	ERM1	0.00162458	0.00197912	0.00129737
AM 3D	ERM1	0.00102975	0.00111933	0.000787504
AM 7D	ERM1	0.000778846	0.000579039	0.000845713
AM 14D	ERM1	0.00677885	0.00568856	0.00751539
AM 21D	ERM1	0.0688167	0.0664129	0.0731912
AM 28D	ERM1	0.0515715	0.0540692	0.0501458
AM 35D	ERM1	0.0147832	0.0158325	0.0143382
Mock 3D	ERF12	0.00426472	0.00401662	0.00374985
Mock 7D	ERF12	0.00330432	0.00201447	0.00354649
Mock 14D	ERF12	0.00397912	0.00301802	0.00347065
Mock 21D	ERF12	0.00508337	0.00602079	0.00534607
Mock 28D	ERF12	0.00374713	0.00347182	0.00410123
Mock 35D	ERF12	0.00476492	0.0052544	0.00432664
AM 3D	ERF12	0.00379066	0.00347823	0.00327084
AM 7D	ERF12	0.00166146	0.0015412	0.0017542
AM 14D	ERF12	0.00508337	0.00400123	0.00428855
AM 21D	ERF12	0.0133841	0.0111324	0.0159622
AM 28D	ERF12	0.0337117	0.0310588	0.0363343
AM 35D	ERF12	0.0153743	0.0151726	0.0191842

## Sheet: Fig. 4e
Promoter type in LUC reporter construct	Effector construct	LUC/REN
pERF12	EV	1.10587
pERF12	EV	0.94707
pERF12	EV	0.947056
pERF12	ERM1	10.3583
pERF12	ERM1	8.28408
pERF12	ERM1	12.875
pERF12	WRI5a	4.36558
pERF12	WRI5a	4.84788
pERF12	WRI5a	4.7591
pERF12ΔDRE	EV	1.22843
pERF12ΔDRE	EV	0.675389
pERF12ΔDRE	EV	1.09619
pERF12ΔDRE	ERM1	1.95095
pERF12ΔDRE	ERM1	2.12795
pERF12ΔDRE	ERM1	1.35665
pERF12ΔDRE	WRI5a	6.05061
pERF12ΔDRE	WRI5a	2.42149
pERF12ΔDRE	WRI5a	2.61791
pERF12ΔGCC	EV	1.19043
pERF12ΔGCC	EV	0.651593
pERF12ΔGCC	EV	1.15798
pERF12ΔGCC	ERM1	8.59141
pERF12ΔGCC	ERM1	9.52112
pERF12ΔGCC	ERM1	11.0998
pERF12ΔGCC	WRI5a	2.14223
pERF12ΔGCC	WRI5a	5.46564
pERF12ΔGCC	WRI5a	4.33375
pERF12ΔAW	EV	0.96103
pERF12ΔAW	EV	0.83338
pERF12ΔAW	EV	1.20559
pERF12ΔAW	ERM1	9.42737
pERF12ΔAW	ERM1	7.62275
pERF12ΔAW	ERM1	8.46907
pERF12ΔAW	WRI5a	1.85697
pERF12ΔAW	WRI5a	1.75022
pERF12ΔAW	WRI5a	0.853789
ANOVA Tables (Sum Sq = Sum of squares; df = degrees of freedom; Mean Sq = Mean Squares
	Sum Sq	df	Mean Sq	F-value	p-value
Model	429.501	11	39.0456	30.267	0.0001
Error	30.9613	24	1.2901
Total	460.463	35
Duncan’s multiple range test (P values in the upper triangle, and the mean differences in the lower triangle)
No.	Mean	ERM1+pERF12	ERM1+pERF12ΔGCC	ERM1+pERF12ΔAW	WRI5a+pERF12	WRI5a+pERF12ΔGCC	WRI5a+pERF12ΔDRE	ERM1+pERF12ΔDRE	WRI5a+pERF12ΔAW	EV+pERF12ΔAW	EV+pERF12	EV+pERF12ΔGCC	EV+pERF12ΔDRE
ERM1+pERF12	10.5058		0.4155	0.0512	＜0.0001	＜0.0001	＜0.0001	＜0.0001	＜0.0001	＜0.0001	＜0.0001	＜0.0001	＜0.0001
ERM1+pERF12ΔGCC	9.7374	0.7684		0.1969	＜0.0001	＜0.0001	＜0.0001	＜0.0001	＜0.0001	＜0.0001	＜0.0001	＜0.0001	＜0.0001
ERM1+pERF12ΔAW	8.5064	1.9994	1.231		0.0004	0.0001	＜0.0001	＜0.0001	＜0.0001	＜0.0001	＜0.0001	＜0.0001	＜0.0001
WRI5a+pERF12	4.6575	5.8483	5.0799	3.8489		0.4725	0.3381	0.0085	0.0044	0.0014	0.0016	0.0017	0.0018
WRI5a+pERF12ΔGCC	3.9805	6.5253	5.7569	4.5259	0.677		0.7622	0.0354	0.0197	0.007	0.0078	0.0085	0.009
WRI5a+pERF12ΔDRE	3.6967	6.8091	6.0408	4.8097	0.9608	0.2839		0.0533	0.0323	0.0122	0.0138	0.0152	0.0164
ERM1+pERF12ΔDRE	1.8119	8.694	7.9256	6.6945	2.8457	2.1687	1.8848		0.7292	0.4174	0.4327	0.4421	0.4481
WRI5a+pERF12ΔAW	1.487	9.0188	8.2505	7.0194	3.1705	2.4935	2.2097	0.3249		0.6043	0.6256	0.637	0.6438
EV+pERF12ΔAW	1	9.5058	8.7374	7.5064	3.6575	2.9805	2.6967	0.8119	0.487		1	1	0.9995
EV+pERF12	1	9.5058	8.7374	7.5064	3.6575	2.9805	2.6967	0.8119	0.487	＜0.0001		1	1
EV+pERF12ΔGCC	1	9.5058	8.7374	7.5064	3.6575	2.9805	2.6967	0.8119	0.487	＜0.0001	＜0.0001		1
EV+pERF12ΔDRE	1	9.5058	8.7374	7.5064	3.6575	2.9805	2.6967	0.8119	0.487	＜0.0001	＜0.0001	＜0.0001

[truncated: 55 more sheets: Fig. 4f, Fig. 4g, Fig. 4j, Fig. 5a, Fig. 5b, Fig. 5e, Fig. 6c, Fig. 6d, Fig. 6e, Supplementary Figure 2c, Supplementary Figure 2e, Supplementary Figure 2g, Supplementary Figure 2h, Supplementary Figure 3a, Supplementary Figure 3b, Supplementary Figure 3d, Supplementary Figure 4a, Supplementary Figure 4b, Supplementary Figure 7, Supplementary Figure 9b …]
